# Supplementary material for: Risk-Stratified Venous Thromboembolism Chemoprophylaxis After Total Joint Arthroplasty: Evaluation of an Institutional Approach
Source: J Clin Med. 2025 Jan 9;14(2):366. doi: 10.3390/jcm14020366 (PMC11766168; doi:10.3390/jcm14020366)
Supplement: Supplementary file 1 [file jcm-14-00366-s001.zip]

Archive with 1 entries (1 files):
- jcm-3362123-supplementary.xlsx
