# Supplementary material for: Risk-Stratified Venous Thromboembolism Chemoprophylaxis After Total Joint Arthroplasty: Evaluation of an Institutional Approach
Source: J Clin Med. 2025 Jan 9;14(2):366. doi: 10.3390/jcm14020366 (PMC11766168; doi:10.3390/jcm14020366)
Supplement: Supplementary file 1 [file jcm-14-00366-s001.zip › jcm-3362123-supplementary.xlsx]

## Sheet: Sheet1
POA Coronary artery disease/ischemic heart disease	POA heart failure	POA atrial fibrillation	POA cardiomyopathy	POA valvular disease	POA varicose veins/varicosities	POA peripheral vascular disease/atherosclerosis	POA COPD	POA OSA	POA ischemic stroke/CVA	POA tobacco use	POA DVT (any)	within 30 days postop DVT (any)	POA PE	within 30 days postop PE	POA hypercoagulable state/thrombophilia e.g. Factor V Leiden	POA Hemophilia	Active cancer (one of these encounters in prior 6 months before surgery)	within 30 days postop myocardial infarction	within 30 days postop arterial thrombosis (not cardiac or cerebral)	within 30 days postop wound complication/hematoma	within 30 days postop any significant bleeding	POA use of hormonal medications
I25.X	I50.X	I48.X	I42.X	I35.X	I83.X	I73.X	J44.X	G47.33	I63.X	F17.X	I82.X	I82.X	I26.X	I26.X	D68.5	D68.0	Z51.1	I21.X	I74.X	T81.3X	T84.83	Z79.81X
I21.X				I05.X		I70.X		G47.30		Z72.0					D68.6	D68.1		I25.2		T81.40	D62	Z79.3
I25.2				I07.X		I74.X		G47.36								D68.2				T81.41	R58	Z79.890
				I08.X				G47.39												L76.82	I62.X
				I06.X																L76.2X	K92.2
																				L76.3X	K92.0
																					K92.1
